# Supplementary material for: Can a supranational medicines agency restore trust after vaccine suspensions? The case of Vaxzevria
Source: PLoS One. 2022 Nov 30;17(11):e0277554. doi: 10.1371/journal.pone.0277554 (PMC9710792; doi:10.1371/journal.pone.0277554)
Supplement: S1 Data — (ZIP) [file pone.0277554.s001.zip]

Archive with 3 entries (2 files):
- replication/
- replication/replication PlosOne.do
- replication/replication.dta
