# Supplementary material for: Can a supranational medicines agency restore trust after vaccine suspensions? The case of Vaxzevria
Source: PLoS One. 2022 Nov 30;17(11):e0277554. doi: 10.1371/journal.pone.0277554 (PMC9710792; doi:10.1371/journal.pone.0277554)
Supplement: S1 Data — (ZIP) [file pone.0277554.s001.zip › replication/replication PlosOne.do]

 use "replication.dta", clear
rdrobust av_Y av_RUNNING, bwselect(msetwo) weights(N)

*note that the dataset was aggregated to have equal N bins for each side of the banwidth, therefore the graph slightly differ from the paper as there the aggregation is performed by equal space bins.
gen kernel=max(1-abs(av_RUNNING)/30.4331,0) if av_RUNNING<0
replace kernel=max(1-abs(av_RUNNING)/30.82815,0) if av_RUNNING>0

gen WEIGHT=kernel*N


twoway (scatter av_Y averageENDSURVEY) (  lfit  av_Y averageENDSURVEY [pw=N] if av_RUNNING<0)  (  lfit  av_Y averageENDSURVEY [pw=N]  if av_RUNNING>0)  ,   tline(`=tC(18mar2021 17:00:00)' ) name(a1)
